# Supplementary material for: Persistence Length of PEGMA Bottle Brushes Determined by Pyrene Excimer Fluorescence
Source: Polymers (Basel). 2023 Sep 30;15(19):3958. doi: 10.3390/polym15193958 (PMC10575010; doi:10.3390/polym15193958)
Supplement: Supplementary file 1 [file polymers-15-03958-s001.zip]

Archive with 1 entries (1 files):
- polymers-2628977-supplementary.pdf
